# Supplementary material for: Methodological Approaches to Dengue Virus Detection in Wastewater: A Systematic Review and Meta-Analysis of Positivity Rate
Source: Viruses. 2026 Apr 30;18(5):531. doi: 10.3390/v18050531 (PMC13211638; doi:10.3390/v18050531)
Supplement: Supplementary file 1 [file viruses-18-00531-s001.zip]

Archive with 6 entries (6 files):
- SUPPLEMENTARY  S3_ Standardized Data Extraction Form Template (2).pdf
- SUPPLEMENTARY S1_ PRISMA checklist (2).pdf
- SUPPLEMENTARY S2_ Keyword Search Strategy (1) (1).pdf
- SUPPLEMENTARY S4_ Detailed Justification for Each Risk of Bias (RoB) Judgment (2).pdf
- SUPPLEMENTARY S5_ Assessment of Risk of Bias according to ROBINS-I V2.pdf
- SUPPLEMENTARY S6_Hand Search - search strategy and process.pdf
